# Supplementary material for: Resolving the phylogeny of Thladiantha (Cucurbitaceae) with three different target capture pipelines
Source: BMC Ecol Evol. 2023 Dec 12;23:75. doi: 10.1186/s12862-023-02185-z (PMC10714463; doi:10.1186/s12862-023-02185-z)
Supplement: Supplementary file 23 — Supplementary Material 23 [file 12862_2023_2185_MOESM23_ESM.xlsx]

## Sheet: S5
Table S5. Character states of 11 morphologies of 29 species used in ancestral state analyses. Information of characters were collected from literature. Code and states are mentioned in the footnotes.
Species Character	Calyx_tube_male	Calyx segment (male)	Corolla segment male	Calyx segment (female)	Leaf blade shape	Leaf surface	Stem	Stem pubescence	Petiole	Anther	Ovary shape	Fruit
Indofevillea khasiana SYS066	?	1&3	0&3	?	0&3	2	2	0	2	?	?	0
Baijiania yunnanensis HS2656	?	1&5	1	?	2	1	2	2	?	?	?	0
Thladiantha angustisepala HS0419	1	0	?	0	0	0	2	0	0	?	3	4
Thladiantha indochinensis HS0421	0	1	0	?	1	0	2	0	2	?	3	?
Thladiantha tomentosa HS0178	0	0	0	0	2	1	2	0	0	?	0	4
Thladiantha calcarata HS4016	0	4	0&2	4	2	0	2	0	3	?	0	0
Thladiantha globicarpa HS1456	0	0	0	0	2	3	0	1	1	2	2	1
Thladiantha villosula HS0568	0	3	0	3	2	0	0	0	0	0	0	0
Thladiantha maculata HS0428	0	3&5	0	0&6	2	3	1	2	1	0	0	3
Thladiantha hookeri HS0194	?	?	?	?	?	?	?	?	?	?	?	?
Thladiantha medogensis HS0200	0	?	1	?	2	0	2	2	0	0	4	?
Thladiantha sessilifolia HS1431	0	3	0	3	0&3	1	0	2	0	2	0	0&1
Thladiantha hookeri HS0537	?	?	?	?	?	?	?	?	?	?	?	?
Thladiantha setispina HS0405	0	3&5	1	?	2	0	2	2	2	2	0	0
Thladiantha nudiflora HS0528	0	1&3	0&1	1&3	2	0	2	?	?	0&1	0	0
Thladiantha dubia HS0104	?	3	1	3	2	1	2	0	?	1	0	0&1
Thladiantha cordifolia HS0523	?	4	0	4	3&4	1	1	4	2	0	1	0
Thladiantha dentata HS1441	1	2&3	0&1	3	2	2	2	1	?	2	0	4
Thladiantha spec HS0417	?	?	?	?	?	?	?	?	?	?	?	?
Thladiantha montana HS0569	1	3&5	0	3&5	2	1	2	1	?	0	0	0
Thladiantha longisepala HS1265	0	3	0	?	2	3	2	2	1	3	0	0
Thladiantha grandisepala HS1264	0	3	1	3	2	1	2	0	3	0	0	4
Thladiantha tonkinensis HS0893	1	1	0	?	0	0	?	0	0	?	?	5
Thladiantha pustulata HS0692	0	0&3	0&3	0	2	3	2	0	0	0	2	1
Thladiantha cordifolia HS2862	0	4	0&2	4	2	0	2	0	3	?	0	0
Thladiantha hookeri HS2402	?	?	?	?	?	?	1	?	?	?	?	?
Thladiantha longifolia HS1429	0	5	1	5	0&3	2	1	0	2	0	2	1
Thladiantha punctata HS1440	1	3	0	3	0	2	?	4	?	0	0	0
Thladiantha davidii HS0342	2	2&3	0	2&3	2	2	2	1	2	2	0	0
Footnotes: Codes of 12 morphological characters.
Calyx tube male	campanulate(0); cupular(1); obconical(2)
Calyx segment male	linear(0); ovate(1); oblong(2); lanceolate(3); elliptic(4); triangular(5)
Corolla segment male	ovate(0); oblong(1); elliptic(2); lanceolate(3)
Calyx segment female	linear(0); ovate(1); oblong(2); lanceolate(3); elliptic(4); triangular(5); subulate(6)
Leaf_blade	ovate(0); cordate(1); ovate-cordate(2); lanceolate(3); oblong(4)
Leaf surface	pubescent(0); scabrous(1); glabrous(2); puberulent(3)
Stem	slender(0); angular(1); angular-sulcate(2)
Stem pubescence	pubescent(0); glabrous(1); puberulent(2); glabrescent(3); subglabrous(4)
Petiole	pubescent(0); puberulent(1); glabrous(2); scabrous(3); glabrescent(4); subglabrous(5)
Anther	oblong(0); ovoid(1); elliptic(2); ovate(3)
Ovary shape	oblong(0); fusiform(1); ovoid(2); ellipsoid(3); subglobose(4)
Fruit	oblong(0); ovoid(1); ovate(2); fusiform(3); ellipsoid(4); globose(5)
